# Supplementary material for: Triglyceride and Glucose Index Predicts Acute Coronary Syndrome in Patients with Antineutrophil Cytoplasmic Antibody-Associated Vasculitis
Source: Diagnostics (Basel). 2022 Jun 17;12(6):1486. doi: 10.3390/diagnostics12061486 (PMC9221824; doi:10.3390/diagnostics12061486)
Supplement: Supplementary file 1 [file diagnostics-12-01486-s001.zip]

Archive with 1 entries (1 files):
- diagnostics-1695880-supplementary.pdf
